# Supplementary material for: RepliChrom: Interpretable machine learning predicts cancer‐associated enhancer‐promoter interactions using DNA replication timing
Source: Imeta. 2025 May 27;4(4):e70052. doi: 10.1002/imt2.70052 (PMC12371266; doi:10.1002/imt2.70052)
Supplement: Supplementary file 2 — Table S1: Positive and negative of Hi‐C datasets. Table S2: Positive and negative of Hi‐TrAC and ChIA‐PET datasets. Table S3: The acute lymphoblastic leukemia (ALL) enhancer‐promoter interactions (EPIs), common EPIs, and normal EPIs among the predicted K562 top 1000 EPIs. [file IMT2-4-e70052-s002.xlsx]

## Sheet: Table S1
Table S1. Positive and negative of Hi-C datasets
Cell lines*	positive	negative	total	baseline
K562	956	19080	20036	0.05
GM12878	1063	21239	22302	0.05
HeLaS3	987	19720	20707	0.05
NHEK	624	12480	13104	0.05
IMR90	635	12700	13335	0.05
HUVEC	708	14160	14868	0.05
*K562: K562 chronic myelogenous leukemia cell line, GM12878: GM12878 Epstein-Barr virus–transformed B lymphoblastoid cell line, HeLaS3: HeLa S3 cervical carcinoma cell line, NHEK: Normal Human Epidermal Keratinocytes, IMR90: IMR-90 human fetal lung fibroblast cell line, HUVEC: Human Umbilical Vein Endothelial Cells

## Sheet: Table S2
Table S2. Positive and negative of Hi-TrAC and ChIA-PET datasets
Methods	positive	negative	total	baseline
Hi-TrAC	871	17341	18212	0.05
POLR2A ChIA-PET	6586	131600	138186	0.05
CTCF ChIA-PET	1837	36680	38517	0.05

## Sheet: Table S3
Table S3. the ALL EPIs, common EPIs, and normal EPIs among the predicted K562 top 1000 EPIs
enh_chro	enh_s	enh_e	pro_chro	pro_s	pro_e	Prediction	Type
chr6	15020795	15022795	chr6	15245525	15247525	0.976833	ALLEPI
chr6	15021255	15023255	chr6	15245525	15247525	0.976833	ALLEPI
chr6	15061893	15063893	chr6	15245525	15247525	0.975467	ALLEPI
chr6	15060960	15062960	chr6	15245525	15247525	0.973467	ALLEPI
chr6	15036261	15038261	chr6	15245525	15247525	0.9702	ALLEPI
chr6	27145892	27147892	chr6	27805117	27807117	0.969567	ALLEPI
chr6	27135525	27137525	chr6	27805117	27807117	0.964067	ALLEPI
chr6	15062861	15064861	chr6	15245525	15247525	0.964067	ALLEPI
chr6	13711930	13713930	chr6	15245525	15247525	0.929067	ALLEPI
chr6	26331183	26333183	chr6	26401463	26403463	0.924533	ALLEPI
chr6	26331183	26333183	chr6	26401521	26403521	0.924533	ALLEPI
chr18	3015775	3017775	chr18	3246526	3248526	0.923233	ALLEPI
chr18	3015775	3017775	chr18	3246857	3248857	0.923233	ALLEPI
chr6	13629609	13631609	chr6	15245525	15247525	0.9111	ALLEPI
chr6	26321880	26323880	chr6	26401463	26403463	0.901333	ALLEPI
chr6	14738461	14740461	chr6	15245525	15247525	0.899667	ALLEPI
chr6	2951169	2953169	chr6	2987199	2989199	0.898633	ALLEPI
chr6	13596861	13598861	chr6	15245525	15247525	0.898533	ALLEPI
chr6	14725058	14727058	chr6	15245525	15247525	0.898433	ALLEPI
chr6	14724001	14726001	chr6	15245525	15247525	0.898433	ALLEPI
chr6	14137827	14139827	chr6	15245525	15247525	0.896667	ALLEPI
chr19	1068334	1070334	chr19	1094353	1096353	0.896633	ALLEPI
chr6	14718691	14720691	chr6	15245525	15247525	0.896433	ALLEPI
chr6	14720389	14722389	chr6	15245525	15247525	0.896433	ALLEPI
chr6	14720777	14722777	chr6	15245525	15247525	0.896433	ALLEPI
chr6	14703813	14705813	chr6	15245525	15247525	0.896033	ALLEPI
chr6	14706662	14708662	chr6	15245525	15247525	0.896033	ALLEPI
chr6	14705863	14707863	chr6	15245525	15247525	0.896033	ALLEPI
chr6	13526112	13528112	chr6	15245525	15247525	0.895867	ALLEPI
chr6	14714563	14716563	chr6	15245525	15247525	0.894033	ALLEPI
chr6	14715810	14717810	chr6	15245525	15247525	0.894033	ALLEPI
chr6	27155347	27157347	chr6	27790882	27792882	0.8926	ALLEPI
chr6	14983730	14985730	chr6	15245525	15247525	0.8925	ALLEPI
chr6	14981346	14983346	chr6	15245525	15247525	0.891333	ALLEPI
chr6	27299852	27301852	chr6	27805438	27807438	0.8907	ALLEPI
chr6	27299852	27301852	chr6	27805377	27807377	0.8907	ALLEPI
chr6	27299852	27301852	chr6	27790882	27792882	0.890667	ALLEPI
chr6	14743348	14745348	chr6	15245525	15247525	0.890467	ALLEPI
chr6	26304167	26306167	chr6	26401476	26403476	0.8895	ALLEPI
chr6	14108156	14110156	chr6	15245525	15247525	0.889333	ALLEPI
chr6	14681489	14683489	chr6	15245525	15247525	0.882	ALLEPI
chr6	13512213	13514213	chr6	15245525	15247525	0.882	ALLEPI
chr6	6722769	6724769	chr6	7107262	7109262	0.881667	ALLEPI
chr18	2980486	2982486	chr18	3246526	3248526	0.881	ALLEPI
chr18	2980486	2982486	chr18	3246857	3248857	0.881	ALLEPI
chr18	2980486	2982486	chr18	3246809	3248809	0.881	ALLEPI
chr6	6712369	6714369	chr6	7107262	7109262	0.880267	ALLEPI
chr6	6716407	6718407	chr6	7107262	7109262	0.880267	ALLEPI
chr6	6716407	6718407	chr6	7107262	7109262	0.880267	ALLEPI
chr6	6717444	6719444	chr6	7107262	7109262	0.878667	ALLEPI
chr6	27415445	27417445	chr6	27798305	27800305	0.878	ALLEPI
chr18	2979526	2981526	chr18	3246809	3248809	0.877	ALLEPI
chr18	2979526	2981526	chr18	3246857	3248857	0.877	ALLEPI
chr6	26331183	26333183	chr6	26537664	26539664	0.875767	ALLEPI
chr6	26331183	26333183	chr6	26537631	26539631	0.875767	ALLEPI
chr19	934216	936216	chr19	1094353	1096353	0.875067	ALLEPI
chr6	6725172	6727172	chr6	7107262	7109262	0.874133	ALLEPI
chr19	932360	934360	chr19	1094353	1096353	0.873067	ALLEPI
chr6	14762662	14764662	chr6	15245525	15247525	0.872867	ALLEPI
chr19	908310	910310	chr19	1094353	1096353	0.862633	ALLEPI
chr19	906539	908539	chr19	1094353	1096353	0.862633	ALLEPI
chr6	14791472	14793472	chr6	15245525	15247525	0.862467	ALLEPI
chr6	27744676	27746676	chr6	27790882	27792882	0.861767	ALLEPI
chr6	6735334	6737334	chr6	7107262	7109262	0.8614	ALLEPI
chr6	6735334	6737334	chr6	7107262	7109262	0.8614	ALLEPI
chr6	27744150	27746150	chr6	27790882	27792882	0.861367	ALLEPI
chr6	14781106	14783106	chr6	15245525	15247525	0.860867	ALLEPI
chr6	27415445	27417445	chr6	27790882	27792882	0.859767	ALLEPI
chr6	26222617	26224617	chr6	26401463	26403463	0.856433	ALLEPI
chr6	26232177	26234177	chr6	26401463	26403463	0.855267	ALLEPI
chr6	26232177	26234177	chr6	26401463	26403463	0.855267	ALLEPI
chr6	26232177	26234177	chr6	26401476	26403476	0.855267	ALLEPI
chr6	26232177	26234177	chr6	26401521	26403521	0.855267	ALLEPI
chr6	26232759	26234759	chr6	26401463	26403463	0.855267	ALLEPI
chr6	26473304	26475304	chr6	26537664	26539664	0.8542	ALLEPI
chr6	6661156	6663156	chr6	7107262	7109262	0.8539	ALLEPI
chr6	6878312	6880312	chr6	7107262	7109262	0.842767	ALLEPI
chr6	27260500	27262500	chr6	27790882	27792882	0.841833	ALLEPI
chr6	27705230	27707230	chr6	27790882	27792882	0.841833	ALLEPI
chr6	26024979	26026979	chr6	26215872	26217872	0.8377	ALLEPI
chr6	5979020	5981020	chr6	7107262	7109262	0.8375	ALLEPI
chr6	15106540	15108540	chr6	15245525	15247525	0.833967	ALLEPI
chr6	26025550	26027550	chr6	26198471	26200471	0.831267	ALLEPI
chr6	2979584	2981584	chr6	2987199	2989199	0.8306	ALLEPI
chr6	2980916	2982916	chr6	2987199	2989199	0.8306	ALLEPI
chr6	27445944	27447944	chr6	27790882	27792882	0.830267	ALLEPI
chr6	6716407	6718407	chr6	7106828	7108828	0.8296	ALLEPI
chr18	2971325	2973325	chr18	3246809	3248809	0.827433	ALLEPI
chr18	2893449	2895449	chr18	3246809	3248809	0.8223	ALLEPI
chr9	33445505	33447505	chr9	33472928	33474928	0.8141	ALLEPI
chr4	38102213	38104213	chr4	38665430	38667430	0.8101	ALLEPI
chr4	38100690	38102690	chr4	38665430	38667430	0.8101	ALLEPI
chr4	38102213	38104213	chr4	38665504	38667504	0.8101	ALLEPI
chr4	38102213	38104213	chr4	38665476	38667476	0.8101	ALLEPI
chr4	38102213	38104213	chr4	38665249	38667249	0.8101	ALLEPI
chr6	5864977	5866977	chr6	7106828	7108828	0.809667	ALLEPI
chr21	46495347	46497347	chr21	47351477	47353477	0.8095	ALLEPI
chr21	46436951	46438951	chr21	47351477	47353477	0.8094	ALLEPI
chr4	38000192	38002192	chr4	38665430	38667430	0.809367	ALLEPI
chr4	38000192	38002192	chr4	38665476	38667476	0.809367	ALLEPI
chr19	18588884	18590884	chr19	18683073	18685073	0.809267	ALLEPI
chr4	38175595	38177595	chr4	38664815	38666815	0.8091	ALLEPI
chr4	38175595	38177595	chr4	38664816	38666816	0.8091	ALLEPI
chr21	46768912	46770912	chr21	47351477	47353477	0.809	ALLEPI
chr4	38068910	38070910	chr4	38665504	38667504	0.808967	ALLEPI
chr4	38068910	38070910	chr4	38665476	38667476	0.808967	ALLEPI
chr21	46500956	46502956	chr21	47351477	47353477	0.8079	ALLEPI
chr4	38079305	38081305	chr4	38665504	38667504	0.8073	ALLEPI
chr4	38076891	38078891	chr4	38665430	38667430	0.8073	ALLEPI
chr6	27445944	27447944	chr6	27798305	27800305	0.806467	ALLEPI
chr4	37074107	37076107	chr4	38665476	38667476	0.806133	ALLEPI
chr4	37758588	37760588	chr4	38665504	38667504	0.806133	ALLEPI
chr4	37758588	37760588	chr4	38665249	38667249	0.806133	ALLEPI
chr4	37755142	37757142	chr4	38665476	38667476	0.806133	ALLEPI
chr4	36672015	36674015	chr4	38665249	38667249	0.806133	ALLEPI
chr4	37758952	37760952	chr4	38665430	38667430	0.806133	ALLEPI
chr4	37394061	37396061	chr4	38665249	38667249	0.806133	ALLEPI
chr4	37477086	37479086	chr4	38665504	38667504	0.806133	ALLEPI
chr4	37243720	37245720	chr4	38665504	38667504	0.806133	ALLEPI
chr4	37477086	37479086	chr4	38665430	38667430	0.806133	ALLEPI
chr4	37394061	37396061	chr4	38665476	38667476	0.806133	ALLEPI
chr4	37394061	37396061	chr4	38665504	38667504	0.806133	ALLEPI
chr6	26283187	26285187	chr6	26537631	26539631	0.8037	ALLEPI
chr6	26331183	26333183	chr6	26382434	26384434	0.802467	ALLEPI
chr6	6457748	6459748	chr6	7107262	7109262	0.801533	ALLEPI
chr6	6661156	6663156	chr6	7106828	7108828	0.801233	ALLEPI
chr6	6661156	6663156	chr6	7107039	7109039	0.801233	ALLEPI
chr14	21059030	21061030	chr14	23057063	23059063	0.800467	ALLEPI
chr6	26321880	26323880	chr6	26537631	26539631	0.799867	ALLEPI
chr4	38191661	38193661	chr4	38664816	38666816	0.7991	ALLEPI
chr6	6850543	6852543	chr6	7107262	7109262	0.799033	ALLEPI
chr6	5245591	5247591	chr6	7107262	7109262	0.799033	ALLEPI
chr6	26033475	26035475	chr6	26216163	26218163	0.797867	ALLEPI
chr3	124865089	124867089	chr3	124929243	124931243	0.797833	ALLEPI
chr4	6918650	6920650	chr4	7068274	7070274	0.797433	ALLEPI
chr6	5156936	5158936	chr6	7107262	7109262	0.797433	ALLEPI
chr5	10302954	10304954	chr5	10440904	10442904	0.795567	ALLEPI
chr6	15016652	15018652	chr6	15245525	15247525	0.952633	normalEPI
chr6	14880815	14882815	chr6	15245525	15247525	0.913667	normalEPI
chr6	13635794	13637794	chr6	15245525	15247525	0.9126	normalEPI
chr6	26033475	26035475	chr6	26203856	26205856	0.912333	normalEPI
chr6	27155347	27157347	chr6	27805438	27807438	0.907033	normalEPI
chr6	27155347	27157347	chr6	27805377	27807377	0.907033	normalEPI
chr6	13671024	13673024	chr6	15245525	15247525	0.907	normalEPI
chr6	14910005	14912005	chr6	15245525	15247525	0.903567	normalEPI
chr6	17924827	17926827	chr6	17986712	17988712	0.9014	normalEPI
chr6	26321880	26323880	chr6	26401521	26403521	0.901333	normalEPI
chr6	14734355	14736355	chr6	15245525	15247525	0.901	normalEPI
chr6	6712369	6714369	chr6	7107262	7109262	0.880267	normalEPI
chr6	14758171	14760171	chr6	15245525	15247525	0.878867	normalEPI
chr5	10301205	10303205	chr5	10352713	10354713	0.853167	normalEPI
chr6	6318809	6320809	chr6	7107262	7109262	0.848	normalEPI
chr6	3385863	3387863	chr6	3456256	3458256	0.847667	normalEPI
chr19	18588884	18590884	chr19	18682548	18684548	0.846967	normalEPI
chr4	6911840	6913840	chr4	7068274	7070274	0.8467	normalEPI
chr6	26304167	26306167	chr6	27790882	27792882	0.846667	normalEPI
chr19	6707879	6709879	chr19	6736271	6738271	0.846533	normalEPI
chr6	5999790	6001790	chr6	7107262	7109262	0.8395	normalEPI
chr6	6875279	6877279	chr6	7107262	7109262	0.834367	normalEPI
chr6	26304167	26306167	chr6	26596178	26598178	0.814733	normalEPI
chr9	33445505	33447505	chr9	33472900	33474900	0.8141	normalEPI
chr6	26222617	26224617	chr6	27790882	27792882	0.813	normalEPI
chr6	6163590	6165590	chr6	7106828	7108828	0.812833	normalEPI
chr6	5995591	5997591	chr6	7107039	7109039	0.812833	normalEPI
chr6	5996299	5998299	chr6	7107039	7109039	0.812833	normalEPI
chr6	5999790	6001790	chr6	7106828	7108828	0.812833	normalEPI
chr6	5990631	5992631	chr6	7106828	7108828	0.812833	normalEPI
chr6	5999790	6001790	chr6	7107039	7109039	0.812833	normalEPI
chr6	5990631	5992631	chr6	7107039	7109039	0.812833	normalEPI
chr6	6163590	6165590	chr6	7107039	7109039	0.812833	normalEPI
chr6	6004875	6006875	chr6	7107039	7109039	0.812833	normalEPI
chr6	6150649	6152649	chr6	7106828	7108828	0.812833	normalEPI
chr6	5990909	5992909	chr6	7106828	7108828	0.812833	normalEPI
chr6	7051898	7053898	chr6	7107262	7109262	0.8098	normalEPI
chr21	46494503	46496503	chr21	47351477	47353477	0.8095	normalEPI
chr6	6882021	6884021	chr6	7106828	7108828	0.808633	normalEPI
chr6	2931577	2933577	chr6	2971090	2973090	0.807533	normalEPI
chr4	37074107	37076107	chr4	38665504	38667504	0.806133	normalEPI
chr4	37567617	37569617	chr4	38665476	38667476	0.806133	normalEPI
chr4	37755142	37757142	chr4	38665504	38667504	0.806133	normalEPI
chr4	37667484	37669484	chr4	38665476	38667476	0.806133	normalEPI
chr4	37477086	37479086	chr4	38665476	38667476	0.806133	normalEPI
chr4	37758588	37760588	chr4	38665430	38667430	0.806133	normalEPI
chr21	46952669	46954669	chr21	47351477	47353477	0.8031	normalEPI
chr4	38161676	38163676	chr4	38664816	38666816	0.8026	normalEPI
chr4	38161252	38163252	chr4	38664816	38666816	0.8026	normalEPI
chr4	38146573	38148573	chr4	38664816	38666816	0.8006	normalEPI
chr6	5205265	5207265	chr6	7107262	7109262	0.797933	normalEPI
chr6	6884881	6886881	chr6	7106828	7108828	0.7974	normalEPI
chr6	3259187	3261187	chr6	3456256	3458256	0.795467	normalEPI
chr4	37989519	37991519	chr4	38664815	38666815	0.795367	normalEPI
chr6	27142989	27144989	chr6	27805117	27807117	0.972067	CommonEPI
chr6	27144929	27146929	chr6	27805117	27807117	0.971567	CommonEPI
chr6	27144652	27146652	chr6	27805117	27807117	0.971567	CommonEPI
chr6	27145892	27147892	chr6	27798305	27800305	0.958467	CommonEPI
chr6	26024979	26026979	chr6	26203856	26205856	0.9542	CommonEPI
chr6	27374479	27376479	chr6	27805117	27807117	0.950667	CommonEPI
chr6	26025550	26027550	chr6	26203856	26205856	0.9502	CommonEPI
chr6	26028191	26030191	chr6	26203856	26205856	0.9486	CommonEPI
chr6	27299852	27301852	chr6	27805117	27807117	0.933233	CommonEPI
chr6	27144929	27146929	chr6	27805438	27807438	0.925033	CommonEPI
chr6	27144929	27146929	chr6	27805377	27807377	0.925033	CommonEPI
chr6	26331183	26333183	chr6	26401476	26403476	0.924533	CommonEPI
chr6	26331183	26333183	chr6	26401463	26403463	0.924533	CommonEPI
chr6	27145892	27147892	chr6	27805438	27807438	0.923033	CommonEPI
chr6	27299852	27301852	chr6	27798305	27800305	0.922533	CommonEPI
chr6	13765676	13767676	chr6	15245525	15247525	0.921467	CommonEPI
chr6	27135525	27137525	chr6	27805438	27807438	0.919533	CommonEPI
chr6	14928834	14930834	chr6	15245525	15247525	0.9184	CommonEPI
chr6	14874739	14876739	chr6	15245525	15247525	0.917367	CommonEPI
chr6	13650507	13652507	chr6	15245525	15247525	0.9146	CommonEPI
chr6	13648763	13650763	chr6	15245525	15247525	0.9142	CommonEPI
chr6	27374479	27376479	chr6	27805377	27807377	0.912133	CommonEPI
chr6	27374479	27376479	chr6	27805438	27807438	0.912133	CommonEPI
chr6	17909620	17911620	chr6	17986712	17988712	0.911867	CommonEPI
chr6	27144929	27146929	chr6	27790882	27792882	0.9086	CommonEPI
chr6	14891193	14893193	chr6	15245525	15247525	0.9086	CommonEPI
chr6	27144652	27146652	chr6	27790882	27792882	0.9086	CommonEPI
chr6	14889568	14891568	chr6	15245525	15247525	0.9081	CommonEPI
chr6	13661653	13663653	chr6	15245525	15247525	0.905	CommonEPI
chr6	27135525	27137525	chr6	27790882	27792882	0.904433	CommonEPI
chr6	14910505	14912505	chr6	15245525	15247525	0.903567	CommonEPI
chr6	14883279	14885279	chr6	15245525	15247525	0.903267	CommonEPI
chr6	17924827	17926827	chr6	17986713	17988713	0.9014	CommonEPI
chr6	17924827	17926827	chr6	17986694	17988694	0.9014	CommonEPI
chr6	14885044	14887044	chr6	15245525	15247525	0.9012	CommonEPI
chr6	14732305	14734305	chr6	15245525	15247525	0.901	CommonEPI
chr6	14733015	14735015	chr6	15245525	15247525	0.901	CommonEPI
chr6	14121564	14123564	chr6	15245525	15247525	0.900867	CommonEPI
chr6	13601085	13603085	chr6	15245525	15247525	0.900533	CommonEPI
chr6	14729020	14731020	chr6	15245525	15247525	0.899933	CommonEPI
chr6	14727331	14729331	chr6	15245525	15247525	0.899933	CommonEPI
chr6	14726445	14728445	chr6	15245525	15247525	0.899933	CommonEPI
chr6	27374479	27376479	chr6	27790882	27792882	0.8982	CommonEPI
chr6	14716748	14718748	chr6	15245525	15247525	0.894433	CommonEPI
chr6	14711443	14713443	chr6	15245525	15247525	0.894033	CommonEPI
chr6	14710491	14712491	chr6	15245525	15247525	0.894033	CommonEPI
chr6	14712390	14714390	chr6	15245525	15247525	0.894033	CommonEPI
chr6	14856948	14858948	chr6	15245525	15247525	0.89	CommonEPI
chr6	26304167	26306167	chr6	26401521	26403521	0.8895	CommonEPI
chr6	26304167	26306167	chr6	26401463	26403463	0.8895	CommonEPI
chr6	26304167	26306167	chr6	26401463	26403463	0.8895	CommonEPI
chr5	10308173	10310173	chr5	10352877	10354877	0.888767	CommonEPI
chr5	10308173	10310173	chr5	10352826	10354826	0.888767	CommonEPI
chr5	10308173	10310173	chr5	10352713	10354713	0.888767	CommonEPI
chr5	10308173	10310173	chr5	10352813	10354813	0.888767	CommonEPI
chr6	6686353	6688353	chr6	7107262	7109262	0.8873	CommonEPI
chr6	6686353	6688353	chr6	7107262	7109262	0.8873	CommonEPI
chr6	6693684	6695684	chr6	7107262	7109262	0.886233	CommonEPI
chr6	6693684	6695684	chr6	7107262	7109262	0.886233	CommonEPI
chr6	6701294	6703294	chr6	7107262	7109262	0.8852	CommonEPI
chr6	6701294	6703294	chr6	7107262	7109262	0.8852	CommonEPI
chr19	950746	952746	chr19	1094353	1096353	0.8848	CommonEPI
chr6	14747763	14749763	chr6	15245525	15247525	0.884467	CommonEPI
chr6	26474084	26476084	chr6	26537664	26539664	0.883867	CommonEPI
chr6	6706666	6708666	chr6	7107262	7109262	0.8832	CommonEPI
chr6	6706666	6708666	chr6	7107262	7109262	0.8832	CommonEPI
chr6	26331183	26333183	chr6	26596178	26598178	0.882233	CommonEPI
chr6	6711924	6713924	chr6	7107262	7109262	0.880267	CommonEPI
chr6	6711924	6713924	chr6	7107262	7109262	0.880267	CommonEPI
chr6	26024979	26026979	chr6	26157372	26159372	0.880133	CommonEPI
chr6	26024979	26026979	chr6	26157347	26159347	0.880133	CommonEPI
chr6	14675506	14677506	chr6	15245525	15247525	0.88	CommonEPI
chr6	16181043	16183043	chr6	17986694	17988694	0.8792	CommonEPI
chr6	16181043	16183043	chr6	17986712	17988712	0.8792	CommonEPI
chr6	16181043	16183043	chr6	17986713	17988713	0.8792	CommonEPI
chr6	14757742	14759742	chr6	15245525	15247525	0.878867	CommonEPI
chr19	952392	954392	chr19	1094353	1096353	0.8788	CommonEPI
chr6	6717444	6719444	chr6	7107262	7109262	0.878667	CommonEPI
chr19	958053	960053	chr19	1094353	1096353	0.8783	CommonEPI
chr6	26536107	26538107	chr6	26596178	26598178	0.877067	CommonEPI
chr19	927240	929240	chr19	1094353	1096353	0.877067	CommonEPI
chr18	2979526	2981526	chr18	3246526	3248526	0.877	CommonEPI
chr6	14974939	14976939	chr6	15245525	15247525	0.876	CommonEPI
chr6	14974429	14976429	chr6	15245525	15247525	0.876	CommonEPI
chr6	6725172	6727172	chr6	7107262	7109262	0.874133	CommonEPI
chr6	14836746	14838746	chr6	15245525	15247525	0.874	CommonEPI
chr6	14670819	14672819	chr6	15245525	15247525	0.874	CommonEPI
chr6	3336547	3338547	chr6	3456256	3458256	0.873267	CommonEPI
chr6	14761811	14763811	chr6	15245525	15247525	0.872867	CommonEPI
chr6	26025550	26027550	chr6	26157372	26159372	0.872133	CommonEPI
chr6	26025550	26027550	chr6	26157347	26159347	0.872133	CommonEPI
chr6	27744676	27746676	chr6	27798305	27800305	0.8719	CommonEPI
chr18	2978949	2980949	chr18	3246526	3248526	0.8714	CommonEPI
chr18	2978949	2980949	chr18	3246809	3248809	0.8714	CommonEPI
chr18	2978949	2980949	chr18	3246857	3248857	0.8714	CommonEPI
chr6	14093542	14095542	chr6	15245525	15247525	0.871333	CommonEPI
chr4	6731535	6733535	chr4	7068274	7070274	0.870767	CommonEPI
chr19	6673965	6675965	chr19	6736271	6738271	0.870733	CommonEPI
chr5	10302954	10304954	chr5	10352826	10354826	0.870533	CommonEPI
chr5	10302954	10304954	chr5	10352877	10354877	0.870533	CommonEPI
chr5	10302954	10304954	chr5	10352813	10354813	0.870533	CommonEPI
chr18	3212665	3214665	chr18	3246809	3248809	0.8705	CommonEPI
chr18	3212665	3214665	chr18	3246857	3248857	0.8705	CommonEPI
chr18	3212665	3214665	chr18	3246526	3248526	0.8705	CommonEPI
chr4	6731872	6733872	chr4	7068274	7070274	0.870267	CommonEPI
chr6	26549847	26551847	chr6	26596178	26598178	0.870233	CommonEPI
chr6	27744150	27746150	chr6	27798305	27800305	0.8699	CommonEPI
chr6	14660493	14662493	chr6	15245525	15247525	0.869667	CommonEPI
chr19	946834	948834	chr19	1094353	1096353	0.868967	CommonEPI
chr6	6882021	6884021	chr6	7107262	7109262	0.8689	CommonEPI
chr6	6882021	6884021	chr6	7107262	7109262	0.8689	CommonEPI
chr6	6677660	6679660	chr6	7107262	7109262	0.868733	CommonEPI
chr6	6677660	6679660	chr6	7107262	7109262	0.868733	CommonEPI
chr6	14827250	14829250	chr6	15245525	15247525	0.868167	CommonEPI
chr6	14665393	14667393	chr6	15245525	15247525	0.868167	CommonEPI
chr6	14099659	14101659	chr6	15245525	15247525	0.868	CommonEPI
chr18	3014360	3016360	chr18	3246477	3248477	0.8676	CommonEPI
chr6	14097847	14099847	chr6	15245525	15247525	0.8664	CommonEPI
chr6	14825966	14827966	chr6	15245525	15247525	0.866167	CommonEPI
chr6	26283187	26285187	chr6	26401476	26403476	0.866	CommonEPI
chr6	26283187	26285187	chr6	26401463	26403463	0.866	CommonEPI
chr6	26283187	26285187	chr6	26401521	26403521	0.866	CommonEPI
chr6	14090836	14092836	chr6	15245525	15247525	0.866	CommonEPI
chr6	26283187	26285187	chr6	26401463	26403463	0.866	CommonEPI
chr6	14657507	14659507	chr6	15245525	15247525	0.865667	CommonEPI
chr6	14776834	14778834	chr6	15245525	15247525	0.864867	CommonEPI
chr6	14639772	14641772	chr6	15245525	15247525	0.864867	CommonEPI
chr6	14638001	14640001	chr6	15245525	15247525	0.864867	CommonEPI
chr6	14638648	14640648	chr6	15245525	15247525	0.864867	CommonEPI
chr6	14641519	14643519	chr6	15245525	15247525	0.864067	CommonEPI
chr6	158033301	158035301	chr6	158818593	158820593	0.863967	CommonEPI
chr6	14656274	14658274	chr6	15245525	15247525	0.863667	CommonEPI
chr6	14655619	14657619	chr6	15245525	15247525	0.863667	CommonEPI
chr6	14655118	14657118	chr6	15245525	15247525	0.863667	CommonEPI
chr6	26218182	26220182	chr6	26401463	26403463	0.859433	CommonEPI
chr6	26218182	26220182	chr6	26401476	26403476	0.859433	CommonEPI
chr6	26218182	26220182	chr6	26401521	26403521	0.859433	CommonEPI
chr6	26218182	26220182	chr6	26401463	26403463	0.859433	CommonEPI
chr18	2977347	2979347	chr18	3246526	3248526	0.856933	CommonEPI
chr18	2977347	2979347	chr18	3246857	3248857	0.856933	CommonEPI
chr6	6880195	6882195	chr6	7107262	7109262	0.856767	CommonEPI
chr6	6880195	6882195	chr6	7107262	7109262	0.856767	CommonEPI
chr6	6881101	6883101	chr6	7107262	7109262	0.856767	CommonEPI
chr6	6881101	6883101	chr6	7107262	7109262	0.856767	CommonEPI
chr6	6741700	6743700	chr6	7107262	7109262	0.856733	CommonEPI
chr6	6741700	6743700	chr6	7107262	7109262	0.856733	CommonEPI
chr6	6884881	6886881	chr6	7107262	7109262	0.856667	CommonEPI
chr6	6884881	6886881	chr6	7107262	7109262	0.856667	CommonEPI
chr6	26222617	26224617	chr6	26401463	26403463	0.856433	CommonEPI
chr6	26222617	26224617	chr6	26401476	26403476	0.856433	CommonEPI
chr6	26222617	26224617	chr6	26401521	26403521	0.856433	CommonEPI
chr6	27415445	27417445	chr6	27805117	27807117	0.8548	CommonEPI
chr6	26473304	26475304	chr6	26537631	26539631	0.8542	CommonEPI
chr18	3015775	3017775	chr18	3246084	3248084	0.854133	CommonEPI
chr19	18593508	18595508	chr19	18682548	18684548	0.853967	CommonEPI
chr6	6661156	6663156	chr6	7107262	7109262	0.8539	CommonEPI
chr4	39151928	39153928	chr4	39480873	39482873	0.853767	CommonEPI
chr5	10301205	10303205	chr5	10352826	10354826	0.853167	CommonEPI
chr5	10301205	10303205	chr5	10352813	10354813	0.853167	CommonEPI
chr5	10301205	10303205	chr5	10352877	10354877	0.853167	CommonEPI
chr6	13810173	13812173	chr6	15245525	15247525	0.8531	CommonEPI
chr6	6885527	6887527	chr6	7107262	7109262	0.852867	CommonEPI
chr6	6885527	6887527	chr6	7107262	7109262	0.852867	CommonEPI
chr19	1444367	1446367	chr19	1489407	1491407	0.852133	CommonEPI
chr19	1444367	1446367	chr19	1489751	1491751	0.852067	CommonEPI
chr6	27636297	27638297	chr6	27790882	27792882	0.851167	CommonEPI
chr6	27636679	27638679	chr6	27790882	27792882	0.851167	CommonEPI
chr6	3408183	3410183	chr6	3456256	3458256	0.8506	CommonEPI
chr6	6313961	6315961	chr6	7107262	7109262	0.85	CommonEPI
chr6	6313961	6315961	chr6	7107262	7109262	0.85	CommonEPI
chr6	3385045	3387045	chr6	3456256	3458256	0.849667	CommonEPI
chr6	6659122	6661122	chr6	7107262	7109262	0.8495	CommonEPI
chr6	6659122	6661122	chr6	7107262	7109262	0.8495	CommonEPI
chr6	27512425	27514425	chr6	27790882	27792882	0.849433	CommonEPI
chr6	27634319	27636319	chr6	27790882	27792882	0.849167	CommonEPI
chr6	27639331	27641331	chr6	27790882	27792882	0.849167	CommonEPI
chr6	26028191	26030191	chr6	26157347	26159347	0.848633	CommonEPI
chr6	26028191	26030191	chr6	26157372	26159372	0.848633	CommonEPI
chr6	7042315	7044315	chr6	7107262	7109262	0.848467	CommonEPI
chr6	7042315	7044315	chr6	7107262	7109262	0.848467	CommonEPI
chr6	6749273	6751273	chr6	7107262	7109262	0.8484	CommonEPI
chr6	6749273	6751273	chr6	7107262	7109262	0.8484	CommonEPI
chr6	6318809	6320809	chr6	7107262	7109262	0.848	CommonEPI
chr19	18063868	18065868	chr19	18110939	18112939	0.847133	CommonEPI
chr6	27719810	27721810	chr6	27790882	27792882	0.846333	CommonEPI
chr6	26321880	26323880	chr6	27790882	27792882	0.846333	CommonEPI
chr6	26265865	26267865	chr6	26401463	26403463	0.845767	CommonEPI
chr6	26265865	26267865	chr6	26401463	26403463	0.845767	CommonEPI
chr6	26265865	26267865	chr6	26401476	26403476	0.845767	CommonEPI
chr6	26265865	26267865	chr6	26401521	26403521	0.845767	CommonEPI
chr6	3402701	3404701	chr6	3456256	3458256	0.845767	CommonEPI
chr6	17947530	17949530	chr6	17986712	17988712	0.8449	CommonEPI
chr6	17947530	17949530	chr6	17986713	17988713	0.8449	CommonEPI
chr6	17947530	17949530	chr6	17986694	17988694	0.8449	CommonEPI
chr6	3389150	3391150	chr6	3456256	3458256	0.844833	CommonEPI
chr6	3404681	3406681	chr6	3456256	3458256	0.844767	CommonEPI
chr6	26532310	26534310	chr6	26596178	26598178	0.844733	CommonEPI
chr4	6733592	6735592	chr4	7068274	7070274	0.844333	CommonEPI
chr6	26015870	26017870	chr6	26203856	26205856	0.844	CommonEPI
chr6	7040847	7042847	chr6	7107262	7109262	0.843967	CommonEPI
chr6	7040847	7042847	chr6	7107262	7109262	0.843967	CommonEPI
chr6	27739648	27741648	chr6	27790882	27792882	0.8435	CommonEPI
chr6	6330792	6332792	chr6	7107262	7109262	0.843333	CommonEPI
chr6	6330792	6332792	chr6	7107262	7109262	0.843333	CommonEPI
chr6	27260500	27262500	chr6	27805117	27807117	0.843167	CommonEPI
chr19	1444367	1446367	chr19	1490163	1492163	0.843033	CommonEPI
chr6	27744676	27746676	chr6	27805117	27807117	0.843	CommonEPI
chr6	6878312	6880312	chr6	7107262	7109262	0.842767	CommonEPI
chr6	6656843	6658843	chr6	7107262	7109262	0.8415	CommonEPI
chr6	6656843	6658843	chr6	7107262	7109262	0.8415	CommonEPI
chr6	27260500	27262500	chr6	27798305	27800305	0.841467	CommonEPI
chr6	26331183	26333183	chr6	26521074	26523074	0.840433	CommonEPI
chr6	26474084	26476084	chr6	26521074	26523074	0.840367	CommonEPI
chr6	5660137	5662137	chr6	7107262	7109262	0.840333	CommonEPI
chr6	5670583	5672583	chr6	7107262	7109262	0.840333	CommonEPI
chr6	5670583	5672583	chr6	7107262	7109262	0.840333	CommonEPI
chr6	5660137	5662137	chr6	7107262	7109262	0.840333	CommonEPI
chr6	6890086	6892086	chr6	7107262	7109262	0.8399	CommonEPI
chr6	6890086	6892086	chr6	7107262	7109262	0.8399	CommonEPI
chr4	6908918	6910918	chr4	7068274	7070274	0.839833	CommonEPI
chr6	6406774	6408774	chr6	7107262	7109262	0.839633	CommonEPI
chr6	6406774	6408774	chr6	7107262	7109262	0.839633	CommonEPI
chr6	5990631	5992631	chr6	7107262	7109262	0.8395	CommonEPI
chr6	5995591	5997591	chr6	7107262	7109262	0.8395	CommonEPI
chr6	5990909	5992909	chr6	7107262	7109262	0.8395	CommonEPI
chr6	5990909	5992909	chr6	7107262	7109262	0.8395	CommonEPI
chr6	5993511	5995511	chr6	7107262	7109262	0.8395	CommonEPI
chr6	5995591	5997591	chr6	7107262	7109262	0.8395	CommonEPI
chr6	5990631	5992631	chr6	7107262	7109262	0.8395	CommonEPI
chr6	6163590	6165590	chr6	7107262	7109262	0.8395	CommonEPI
chr6	5999790	6001790	chr6	7107262	7109262	0.8395	CommonEPI
chr6	6008074	6010074	chr6	7107262	7109262	0.8395	CommonEPI
chr6	6001157	6003157	chr6	7107262	7109262	0.8395	CommonEPI
chr6	6001157	6003157	chr6	7107262	7109262	0.8395	CommonEPI
chr6	6008074	6010074	chr6	7107262	7109262	0.8395	CommonEPI
chr6	6150649	6152649	chr6	7107262	7109262	0.8395	CommonEPI
chr6	6150649	6152649	chr6	7107262	7109262	0.8395	CommonEPI
chr6	5996299	5998299	chr6	7107262	7109262	0.8395	CommonEPI
chr6	27204415	27206415	chr6	27790882	27792882	0.838767	CommonEPI
chr6	5864977	5866977	chr6	7107262	7109262	0.838333	CommonEPI
chr6	5864977	5866977	chr6	7107262	7109262	0.838333	CommonEPI
chr6	26024979	26026979	chr6	26216163	26218163	0.8377	CommonEPI
chr6	5512889	5514889	chr6	7107262	7109262	0.836833	CommonEPI
chr6	6686353	6688353	chr6	7107039	7109039	0.836633	CommonEPI
chr6	6686353	6688353	chr6	7106828	7108828	0.836633	CommonEPI
chr6	5723691	5725691	chr6	7107262	7109262	0.8365	CommonEPI
chr6	5723691	5725691	chr6	7107262	7109262	0.8365	CommonEPI
chr6	5723317	5725317	chr6	7107262	7109262	0.8365	CommonEPI
chr19	18589727	18591727	chr19	18682548	18684548	0.836367	CommonEPI
chr6	3350871	3352871	chr6	3456256	3458256	0.8359	CommonEPI
chr6	2546310	2548310	chr6	3456256	3458256	0.835867	CommonEPI
chr6	6693684	6695684	chr6	7106828	7108828	0.835567	CommonEPI
chr6	6693684	6695684	chr6	7107039	7109039	0.835567	CommonEPI
chr6	26024979	26026979	chr6	26198521	26200521	0.835267	CommonEPI
chr6	26024979	26026979	chr6	26198471	26200471	0.835267	CommonEPI
chr6	16150666	16152666	chr6	17986694	17988694	0.834867	CommonEPI
chr6	16150666	16152666	chr6	17986712	17988712	0.834867	CommonEPI
chr6	6701294	6703294	chr6	7106828	7108828	0.834533	CommonEPI
chr6	6875279	6877279	chr6	7107262	7109262	0.834367	CommonEPI
chr6	14078916	14080916	chr6	15245525	15247525	0.833967	CommonEPI
chr6	26025550	26027550	chr6	26216163	26218163	0.8337	CommonEPI
chr6	26025550	26027550	chr6	26215872	26217872	0.8337	CommonEPI
chr6	6871982	6873982	chr6	7107262	7109262	0.832767	CommonEPI
chr6	6871982	6873982	chr6	7107262	7109262	0.832767	CommonEPI
chr6	26283187	26285187	chr6	27790882	27792882	0.832733	CommonEPI
chr6	6781506	6783506	chr6	7107262	7109262	0.832	CommonEPI
chr19	1894549	1896549	chr19	1904375	1906375	0.831933	CommonEPI
chr19	1894549	1896549	chr19	1904375	1906375	0.831933	CommonEPI
chr19	1894549	1896549	chr19	1904211	1906211	0.831933	CommonEPI
chr19	1894549	1896549	chr19	1904401	1906401	0.831933	CommonEPI
chr19	1894549	1896549	chr19	1904415	1906415	0.831933	CommonEPI
chr6	26028191	26030191	chr6	26216163	26218163	0.8317	CommonEPI
chr6	26028191	26030191	chr6	26215872	26217872	0.8317	CommonEPI
chr6	26025550	26027550	chr6	26198521	26200521	0.831267	CommonEPI
chr6	6722769	6724769	chr6	7106828	7108828	0.831	CommonEPI
chr6	6722769	6724769	chr6	7107039	7109039	0.831	CommonEPI
chr6	27512425	27514425	chr6	27805117	27807117	0.830967	CommonEPI
chr6	6873271	6875271	chr6	7107262	7109262	0.830767	CommonEPI
chr6	6873271	6875271	chr6	7107262	7109262	0.830767	CommonEPI
chr6	27739648	27741648	chr6	27798305	27800305	0.8307	CommonEPI
chr6	26028191	26030191	chr6	26198471	26200471	0.829667	CommonEPI
chr6	26028191	26030191	chr6	26198521	26200521	0.829667	CommonEPI
chr6	6712369	6714369	chr6	7106828	7108828	0.8296	CommonEPI
chr6	6711924	6713924	chr6	7107039	7109039	0.8296	CommonEPI
chr6	6712369	6714369	chr6	7107039	7109039	0.8296	CommonEPI
chr6	6711924	6713924	chr6	7106828	7108828	0.8296	CommonEPI
chr6	6716407	6718407	chr6	7107039	7109039	0.8296	CommonEPI
chr4	6893191	6895191	chr4	7068274	7070274	0.828267	CommonEPI
chr6	6717444	6719444	chr6	7107039	7109039	0.828	CommonEPI
chr6	6717444	6719444	chr6	7106828	7108828	0.828	CommonEPI
chr18	2971325	2973325	chr18	3246857	3248857	0.827433	CommonEPI
chr18	2971325	2973325	chr18	3246526	3248526	0.827433	CommonEPI
chr6	6870338	6872338	chr6	7107262	7109262	0.826767	CommonEPI
chr6	6870338	6872338	chr6	7107262	7109262	0.826767	CommonEPI
chr6	2542311	2544311	chr6	3456256	3458256	0.826533	CommonEPI
chr6	27837829	27839829	chr6	27859963	27861963	0.826333	CommonEPI
chr6	27837829	27839829	chr6	27860201	27862201	0.826333	CommonEPI
chr6	27837829	27839829	chr6	27859884	27861884	0.826333	CommonEPI
chr18	3177153	3179153	chr18	3246526	3248526	0.8261	CommonEPI
chr18	3177153	3179153	chr18	3246857	3248857	0.8261	CommonEPI
chr18	3177153	3179153	chr18	3246809	3248809	0.8261	CommonEPI
chr6	6806257	6808257	chr6	7107262	7109262	0.8258	CommonEPI
chr6	6806257	6808257	chr6	7107262	7109262	0.8258	CommonEPI
chr6	6803036	6805036	chr6	7107262	7109262	0.8258	CommonEPI
chr6	6803036	6805036	chr6	7107262	7109262	0.8258	CommonEPI
chr6	27686110	27688110	chr6	27790882	27792882	0.825767	CommonEPI
chr6	2981870	2983870	chr6	2987199	2989199	0.8257	CommonEPI
chr19	979702	981702	chr19	1094353	1096353	0.825567	CommonEPI
chr6	6824525	6826525	chr6	7107262	7109262	0.825533	CommonEPI
chr6	6824525	6826525	chr6	7107262	7109262	0.825533	CommonEPI
chr6	26321880	26323880	chr6	26596178	26598178	0.8255	CommonEPI
chr6	27584943	27586943	chr6	27790882	27792882	0.825167	CommonEPI
chr6	2931577	2933577	chr6	2970440	2972440	0.824867	CommonEPI
chr6	2931577	2933577	chr6	2970539	2972539	0.824867	CommonEPI
chr6	27639331	27641331	chr6	27798305	27800305	0.8247	CommonEPI
chr6	5287039	5289039	chr6	7107262	7109262	0.824567	CommonEPI
chr6	5287039	5289039	chr6	7107262	7109262	0.824567	CommonEPI
chr4	38175595	38177595	chr4	38665504	38667504	0.8241	CommonEPI
chr4	38175595	38177595	chr4	38665430	38667430	0.8241	CommonEPI
chr4	38175595	38177595	chr4	38665249	38667249	0.8241	CommonEPI
chr4	38175595	38177595	chr4	38665476	38667476	0.8241	CommonEPI
chr6	27202229	27204229	chr6	27798305	27800305	0.823567	CommonEPI
chr6	6825333	6827333	chr6	7107262	7109262	0.823533	CommonEPI
chr6	6825333	6827333	chr6	7107262	7109262	0.823533	CommonEPI
chr6	6825658	6827658	chr6	7107262	7109262	0.823533	CommonEPI
chr6	6825658	6827658	chr6	7107262	7109262	0.823533	CommonEPI
chr6	6725172	6727172	chr6	7106828	7108828	0.823467	CommonEPI
chr6	6725172	6727172	chr6	7107039	7109039	0.823467	CommonEPI
chr6	27636297	27638297	chr6	27798305	27800305	0.823367	CommonEPI
chr6	27636679	27638679	chr6	27798305	27800305	0.823367	CommonEPI
chr6	6313961	6315961	chr6	7107039	7109039	0.823333	CommonEPI
chr6	6313961	6315961	chr6	7106828	7108828	0.823333	CommonEPI
chr6	6414413	6416413	chr6	7107262	7109262	0.823133	CommonEPI
chr6	6414413	6416413	chr6	7107262	7109262	0.823133	CommonEPI
chr6	6810841	6812841	chr6	7107262	7109262	0.823	CommonEPI
chr6	6810841	6812841	chr6	7107262	7109262	0.823	CommonEPI
chr18	2893449	2895449	chr18	3246857	3248857	0.8223	CommonEPI
chr18	2893449	2895449	chr18	3246526	3248526	0.8223	CommonEPI
chr6	7073229	7075229	chr6	7107262	7109262	0.821833	CommonEPI
chr6	7073229	7075229	chr6	7107262	7109262	0.821833	CommonEPI
chr6	27634319	27636319	chr6	27798305	27800305	0.821367	CommonEPI
chr6	6318809	6320809	chr6	7106828	7108828	0.821333	CommonEPI
chr6	6318809	6320809	chr6	7107039	7109039	0.821333	CommonEPI
chr19	1084355	1086355	chr19	1094353	1096353	0.820933	CommonEPI
chr6	26033475	26035475	chr6	26157347	26159347	0.820433	CommonEPI
chr6	26033475	26035475	chr6	26157372	26159372	0.820433	CommonEPI
chr6	5295472	5297472	chr6	7107262	7109262	0.820167	CommonEPI
chr6	5295472	5297472	chr6	7107262	7109262	0.820167	CommonEPI
chr6	5293761	5295761	chr6	7107262	7109262	0.820167	CommonEPI
chr6	5293761	5295761	chr6	7107262	7109262	0.820167	CommonEPI
chr6	26321880	26323880	chr6	27798305	27800305	0.820033	CommonEPI
chr6	27719810	27721810	chr6	27798305	27800305	0.819867	CommonEPI
chr6	27204415	27206415	chr6	27798305	27800305	0.819567	CommonEPI
chr5	10308173	10310173	chr5	10440634	10442634	0.8194	CommonEPI
chr5	10308173	10310173	chr5	10440986	10442986	0.8194	CommonEPI
chr5	10308173	10310173	chr5	10440986	10442986	0.8194	CommonEPI
chr5	10308173	10310173	chr5	10440904	10442904	0.8194	CommonEPI
chr6	5279472	5281472	chr6	7107262	7109262	0.8193	CommonEPI
chr6	5279472	5281472	chr6	7107262	7109262	0.8193	CommonEPI
chr6	26331183	26333183	chr6	27805117	27807117	0.819167	CommonEPI
chr9	33374461	33376461	chr9	33472928	33474928	0.819	CommonEPI
chr9	33374461	33376461	chr9	33472900	33474900	0.819	CommonEPI
chr9	33374461	33376461	chr9	33472900	33474900	0.819	CommonEPI
chr4	6917552	6919552	chr4	7068274	7070274	0.818467	CommonEPI
chr6	27070408	27072408	chr6	27790882	27792882	0.818333	CommonEPI
chr6	2732788	2734788	chr6	2765284	2767284	0.8183	CommonEPI
chr6	26473304	26475304	chr6	26521074	26523074	0.818167	CommonEPI
chr4	37955457	37957457	chr4	38665249	38667249	0.8179	CommonEPI
chr4	37955457	37957457	chr4	38665430	38667430	0.8179	CommonEPI
chr4	37955457	37957457	chr4	38665476	38667476	0.8179	CommonEPI
chr4	37955457	37957457	chr4	38665504	38667504	0.8179	CommonEPI
chr4	38161676	38163676	chr4	38665430	38667430	0.8176	CommonEPI
chr4	38161252	38163252	chr4	38665504	38667504	0.8176	CommonEPI
chr1	27111840	27113840	chr1	27152199	27154199	0.8176	CommonEPI
chr4	38161252	38163252	chr4	38665476	38667476	0.8176	CommonEPI
chr4	38158310	38160310	chr4	38665430	38667430	0.8176	CommonEPI
chr4	38158310	38160310	chr4	38665504	38667504	0.8176	CommonEPI
chr4	38161252	38163252	chr4	38665249	38667249	0.8176	CommonEPI
chr4	38158310	38160310	chr4	38665249	38667249	0.8176	CommonEPI
chr4	38161676	38163676	chr4	38665476	38667476	0.8176	CommonEPI
chr4	38158310	38160310	chr4	38665476	38667476	0.8176	CommonEPI
chr6	6891625	6893625	chr6	7107262	7109262	0.8173	CommonEPI
chr6	6891625	6893625	chr6	7107262	7109262	0.8173	CommonEPI
chr6	26232177	26234177	chr6	27790882	27792882	0.817167	CommonEPI
chr6	26232759	26234759	chr6	27790882	27792882	0.817167	CommonEPI
chr19	18587814	18589814	chr19	18682548	18684548	0.817	CommonEPI
chr6	26304167	26306167	chr6	27798305	27800305	0.816867	CommonEPI
chr9	37408322	37410322	chr9	37421661	37423661	0.816667	CommonEPI
chr6	6330792	6332792	chr6	7106828	7108828	0.816667	CommonEPI
chr9	37408322	37410322	chr9	37421741	37423741	0.816667	CommonEPI
chr9	37408322	37410322	chr9	37421661	37423661	0.816667	CommonEPI
chr6	14211070	14213070	chr6	15245525	15247525	0.8164	CommonEPI
chr6	14210387	14212387	chr6	15245525	15247525	0.8164	CommonEPI
chr19	18593508	18595508	chr19	18683073	18685073	0.816267	CommonEPI
chr19	18593508	18595508	chr19	18683093	18685093	0.816267	CommonEPI
chr8	22641415	22643415	chr8	22959101	22961101	0.816133	CommonEPI
chr8	22641415	22643415	chr8	22959432	22961432	0.816133	CommonEPI
chr9	33444564	33446564	chr9	33472900	33474900	0.8161	CommonEPI
chr9	33444564	33446564	chr9	33472928	33474928	0.8161	CommonEPI
chr9	33444564	33446564	chr9	33472900	33474900	0.8161	CommonEPI
chr6	6677660	6679660	chr6	7106828	7108828	0.816067	CommonEPI
chr6	6677660	6679660	chr6	7107039	7109039	0.816067	CommonEPI
chr6	26015870	26017870	chr6	26157372	26159372	0.816033	CommonEPI
chr6	26015870	26017870	chr6	26157347	26159347	0.816033	CommonEPI
chr6	26283187	26285187	chr6	26596178	26598178	0.8157	CommonEPI
chr4	38143048	38145048	chr4	38665476	38667476	0.8156	CommonEPI
chr4	38146573	38148573	chr4	38665249	38667249	0.8156	CommonEPI
chr4	38146573	38148573	chr4	38665476	38667476	0.8156	CommonEPI
chr4	38143048	38145048	chr4	38665504	38667504	0.8156	CommonEPI
chr4	38146573	38148573	chr4	38665504	38667504	0.8156	CommonEPI
chr4	38146573	38148573	chr4	38665430	38667430	0.8156	CommonEPI
chr4	38143048	38145048	chr4	38665249	38667249	0.8156	CommonEPI
chr4	38204767	38206767	chr4	38665249	38667249	0.8146	CommonEPI
chr4	38204767	38206767	chr4	38665476	38667476	0.8146	CommonEPI
chr4	38204767	38206767	chr4	38665504	38667504	0.8146	CommonEPI
chr4	38204767	38206767	chr4	38665430	38667430	0.8146	CommonEPI
chr4	37890718	37892718	chr4	38665430	38667430	0.8143	CommonEPI
chr4	37893267	37895267	chr4	38665504	38667504	0.8143	CommonEPI
chr4	37886333	37888333	chr4	38665249	38667249	0.8143	CommonEPI
chr4	37890718	37892718	chr4	38665249	38667249	0.8143	CommonEPI
chr4	37886333	37888333	chr4	38665476	38667476	0.8143	CommonEPI
chr4	37893267	37895267	chr4	38665476	38667476	0.8143	CommonEPI
chr4	37893267	37895267	chr4	38665249	38667249	0.8143	CommonEPI
chr4	37886333	37888333	chr4	38665504	38667504	0.8143	CommonEPI
chr4	37886333	37888333	chr4	38665430	38667430	0.8143	CommonEPI
chr4	37890718	37892718	chr4	38665476	38667476	0.8143	CommonEPI
chr4	37890718	37892718	chr4	38665504	38667504	0.8143	CommonEPI
chr9	33445505	33447505	chr9	33472900	33474900	0.8141	CommonEPI
chr4	38191661	38193661	chr4	38665430	38667430	0.8141	CommonEPI
chr4	38191661	38193661	chr4	38665476	38667476	0.8141	CommonEPI
chr4	38191661	38193661	chr4	38665249	38667249	0.8141	CommonEPI
chr4	6841064	6843064	chr4	7068274	7070274	0.813633	CommonEPI
chr6	7057844	7059844	chr6	7107262	7109262	0.8132	CommonEPI
chr6	7057844	7059844	chr6	7107262	7109262	0.8132	CommonEPI
chr6	27064120	27066120	chr6	27790882	27792882	0.813	CommonEPI
chr6	5996299	5998299	chr6	7106828	7108828	0.812833	CommonEPI
chr6	5993511	5995511	chr6	7107039	7109039	0.812833	CommonEPI
chr6	5993511	5995511	chr6	7106828	7108828	0.812833	CommonEPI
chr6	5990909	5992909	chr6	7107039	7109039	0.812833	CommonEPI
chr6	6001157	6003157	chr6	7106828	7108828	0.812833	CommonEPI
chr6	6008074	6010074	chr6	7106828	7108828	0.812833	CommonEPI
chr6	6008074	6010074	chr6	7107039	7109039	0.812833	CommonEPI
chr6	6001157	6003157	chr6	7107039	7109039	0.812833	CommonEPI
chr21	46387198	46389198	chr21	47351477	47353477	0.8125	CommonEPI
chr21	46736577	46738577	chr21	47351477	47353477	0.8125	CommonEPI
chr21	46958124	46960124	chr21	47351477	47353477	0.812333	CommonEPI
chr4	38212634	38214634	chr4	38665430	38667430	0.812267	CommonEPI
chr4	38212634	38214634	chr4	38665249	38667249	0.812267	CommonEPI
chr4	38212634	38214634	chr4	38665476	38667476	0.812267	CommonEPI
chr4	38212634	38214634	chr4	38665504	38667504	0.812267	CommonEPI
chr21	46460423	46462423	chr21	47351477	47353477	0.8121	CommonEPI
chr6	5660137	5662137	chr6	7106828	7108828	0.811667	CommonEPI
chr6	5660137	5662137	chr6	7107039	7109039	0.811667	CommonEPI
chr6	5670583	5672583	chr6	7107039	7109039	0.811667	CommonEPI
chr6	5670583	5672583	chr6	7106828	7108828	0.811667	CommonEPI
chr6	6735334	6737334	chr6	7106828	7108828	0.8114	CommonEPI
chr6	6735334	6737334	chr6	7107039	7109039	0.8114	CommonEPI
chr6	26218182	26220182	chr6	27790882	27792882	0.811	CommonEPI
chr21	46738652	46740652	chr21	47351477	47353477	0.811	CommonEPI
chr21	46737921	46739921	chr21	47351477	47353477	0.811	CommonEPI
chr6	6406774	6408774	chr6	7106828	7108828	0.810967	CommonEPI
chr6	6406774	6408774	chr6	7107039	7109039	0.810967	CommonEPI
chr6	6626831	6628831	chr6	7107262	7109262	0.8109	CommonEPI
chr6	6626831	6628831	chr6	7107262	7109262	0.8109	CommonEPI
chr6	5965172	5967172	chr6	7107039	7109039	0.810833	CommonEPI
chr6	5979020	5981020	chr6	7106828	7108828	0.810833	CommonEPI
chr6	5979020	5981020	chr6	7107039	7109039	0.810833	CommonEPI
chr6	5965172	5967172	chr6	7106828	7108828	0.810833	CommonEPI
chr6	27705230	27707230	chr6	27798305	27800305	0.810767	CommonEPI
chr21	46469931	46471931	chr21	47351477	47353477	0.8106	CommonEPI
chr7	139226263	139228263	chr7	140074466	140076466	0.8102	CommonEPI
chr8	22625229	22627229	chr8	22959432	22961432	0.810133	CommonEPI
chr8	22635540	22637540	chr8	22959432	22961432	0.810133	CommonEPI
chr8	22605053	22607053	chr8	22959432	22961432	0.810133	CommonEPI
chr8	22625229	22627229	chr8	22959101	22961101	0.810133	CommonEPI
chr8	22595823	22597823	chr8	22959101	22961101	0.810133	CommonEPI
chr8	22589721	22591721	chr8	22959101	22961101	0.810133	CommonEPI
chr8	22595823	22597823	chr8	22959432	22961432	0.810133	CommonEPI
chr8	22589721	22591721	chr8	22959432	22961432	0.810133	CommonEPI
chr8	22605053	22607053	chr8	22959101	22961101	0.810133	CommonEPI
chr4	38083647	38085647	chr4	38665430	38667430	0.8101	CommonEPI
chr4	38100690	38102690	chr4	38665249	38667249	0.8101	CommonEPI
chr4	38083647	38085647	chr4	38665249	38667249	0.8101	CommonEPI
chr4	38083647	38085647	chr4	38665476	38667476	0.8101	CommonEPI
chr4	38083647	38085647	chr4	38665504	38667504	0.8101	CommonEPI
chr4	38100690	38102690	chr4	38665504	38667504	0.8101	CommonEPI
chr4	38099835	38101835	chr4	38665504	38667504	0.8101	CommonEPI
chr4	38099835	38101835	chr4	38665430	38667430	0.8101	CommonEPI
chr4	38099835	38101835	chr4	38665249	38667249	0.8101	CommonEPI
chr4	38099835	38101835	chr4	38665476	38667476	0.8101	CommonEPI
chr4	38082910	38084910	chr4	38665430	38667430	0.8101	CommonEPI
chr4	38082910	38084910	chr4	38665476	38667476	0.8101	CommonEPI
chr4	38082910	38084910	chr4	38665504	38667504	0.8101	CommonEPI
chr4	38082910	38084910	chr4	38665249	38667249	0.8101	CommonEPI
chr6	7051898	7053898	chr6	7107262	7109262	0.8098	CommonEPI
chr6	5864977	5866977	chr6	7107039	7109039	0.809667	CommonEPI
chr4	38000192	38002192	chr4	38665504	38667504	0.809367	CommonEPI
chr4	38000192	38002192	chr4	38665249	38667249	0.809367	CommonEPI
chr19	18588884	18590884	chr19	18683093	18685093	0.809267	CommonEPI
chr4	38068910	38070910	chr4	38665249	38667249	0.808967	CommonEPI
chr4	38068910	38070910	chr4	38665430	38667430	0.808967	CommonEPI
chr6	6390200	6392200	chr6	7107039	7109039	0.808267	CommonEPI
chr6	6390200	6392200	chr6	7106828	7108828	0.808267	CommonEPI
chr6	5512889	5514889	chr6	7106828	7108828	0.808167	CommonEPI
chr6	6858059	6860059	chr6	7107262	7109262	0.808033	CommonEPI
chr6	6858059	6860059	chr6	7107262	7109262	0.808033	CommonEPI
chr4	6894496	6896496	chr4	7068274	7070274	0.807933	CommonEPI
chr6	5723691	5725691	chr6	7107039	7109039	0.807833	CommonEPI
chr6	5723691	5725691	chr6	7106828	7108828	0.807833	CommonEPI
chr6	5723317	5725317	chr6	7107039	7109039	0.807833	CommonEPI
chr6	5723317	5725317	chr6	7106828	7108828	0.807833	CommonEPI
chr6	6883749	6885749	chr6	7106828	7108828	0.807733	CommonEPI
chr6	6883749	6885749	chr6	7107039	7109039	0.807733	CommonEPI
chr6	2931577	2933577	chr6	2970819	2972819	0.807533	CommonEPI
chr4	6888795	6890795	chr4	7068274	7070274	0.8074	CommonEPI
chr4	38079305	38081305	chr4	38665249	38667249	0.8073	CommonEPI
chr4	38076891	38078891	chr4	38665504	38667504	0.8073	CommonEPI
chr4	38079788	38081788	chr4	38665430	38667430	0.8073	CommonEPI
chr4	38079305	38081305	chr4	38665430	38667430	0.8073	CommonEPI
chr4	38076891	38078891	chr4	38665249	38667249	0.8073	CommonEPI
chr4	38076891	38078891	chr4	38665476	38667476	0.8073	CommonEPI
chr4	38079788	38081788	chr4	38665476	38667476	0.8073	CommonEPI
chr4	38079788	38081788	chr4	38665249	38667249	0.8073	CommonEPI
chr6	26521831	26523831	chr6	26596178	26598178	0.8071	CommonEPI
chr6	6856301	6858301	chr6	7107262	7109262	0.807033	CommonEPI
chr21	46739845	46741845	chr21	47351477	47353477	0.807	CommonEPI
chr21	46740571	46742571	chr21	47351477	47353477	0.807	CommonEPI
chr21	46893583	46895583	chr21	47351477	47353477	0.807	CommonEPI
chr6	2522021	2524021	chr6	3456256	3458256	0.807	CommonEPI
chr21	46936872	46938872	chr21	47351477	47353477	0.8067	CommonEPI
chr6	6892469	6894469	chr6	7107262	7109262	0.8063	CommonEPI
chr6	6892469	6894469	chr6	7107262	7109262	0.8063	CommonEPI
chr4	37581172	37583172	chr4	38665504	38667504	0.806133	CommonEPI
chr4	37755142	37757142	chr4	38665249	38667249	0.806133	CommonEPI
chr4	37581172	37583172	chr4	38665430	38667430	0.806133	CommonEPI
chr4	37755142	37757142	chr4	38665430	38667430	0.806133	CommonEPI
chr4	37243720	37245720	chr4	38665249	38667249	0.806133	CommonEPI
chr4	37243720	37245720	chr4	38665476	38667476	0.806133	CommonEPI
chr4	37667484	37669484	chr4	38665249	38667249	0.806133	CommonEPI
chr4	37567617	37569617	chr4	38665249	38667249	0.806133	CommonEPI
chr4	37758952	37760952	chr4	38665504	38667504	0.806133	CommonEPI
chr4	37758952	37760952	chr4	38665476	38667476	0.806133	CommonEPI
chr4	36672015	36674015	chr4	38665430	38667430	0.806133	CommonEPI
chr4	37394061	37396061	chr4	38665430	38667430	0.806133	CommonEPI
chr4	37074107	37076107	chr4	38665430	38667430	0.806133	CommonEPI
chr4	37243720	37245720	chr4	38665430	38667430	0.806133	CommonEPI
chr4	37758952	37760952	chr4	38665249	38667249	0.806133	CommonEPI
chr4	37581172	37583172	chr4	38665249	38667249	0.806133	CommonEPI
chr4	37667484	37669484	chr4	38665504	38667504	0.806133	CommonEPI
chr4	36672015	36674015	chr4	38665504	38667504	0.806133	CommonEPI
chr4	37477086	37479086	chr4	38665249	38667249	0.806133	CommonEPI
chr4	37366746	37368746	chr4	38665430	38667430	0.806133	CommonEPI
chr4	37667484	37669484	chr4	38665430	38667430	0.806133	CommonEPI
chr4	37567617	37569617	chr4	38665430	38667430	0.806133	CommonEPI
chr4	37567617	37569617	chr4	38665504	38667504	0.806133	CommonEPI
chr4	37581172	37583172	chr4	38665476	38667476	0.806133	CommonEPI
chr4	37366746	37368746	chr4	38665504	38667504	0.806133	CommonEPI
chr4	37366746	37368746	chr4	38665476	38667476	0.806133	CommonEPI
chr4	37366746	37368746	chr4	38665249	38667249	0.806133	CommonEPI
chr6	6741700	6743700	chr6	7106828	7108828	0.806067	CommonEPI
chr6	6741700	6743700	chr6	7107039	7109039	0.806067	CommonEPI
chr6	3425715	3427715	chr6	3456256	3458256	0.805667	CommonEPI
chr21	46488087	46490087	chr21	47351477	47353477	0.8055	CommonEPI
chr21	46885155	46887155	chr21	47351477	47353477	0.8053	CommonEPI
chr21	46890347	46892347	chr21	47351477	47353477	0.805	CommonEPI
chr21	46748674	46750674	chr21	47351477	47353477	0.805	CommonEPI
chr21	46749106	46751106	chr21	47351477	47353477	0.805	CommonEPI
chr21	46384389	46386389	chr21	47351477	47353477	0.805	CommonEPI
chr18	3178924	3180924	chr18	3246809	3248809	0.804567	CommonEPI
chr18	3178924	3180924	chr18	3246526	3248526	0.804567	CommonEPI
chr18	3178924	3180924	chr18	3246857	3248857	0.804567	CommonEPI
chr6	6466763	6468763	chr6	7107262	7109262	0.804433	CommonEPI
chr6	6466763	6468763	chr6	7107262	7109262	0.804433	CommonEPI
chr6	26283187	26285187	chr6	26537664	26539664	0.8037	CommonEPI
chr6	27415445	27417445	chr6	27805438	27807438	0.803433	CommonEPI
chr6	27415445	27417445	chr6	27805377	27807377	0.803433	CommonEPI
chr21	46951866	46953866	chr21	47351477	47353477	0.8031	CommonEPI
chr4	37955457	37957457	chr4	38664816	38666816	0.8029	CommonEPI
chr4	37955457	37957457	chr4	38664815	38666815	0.8029	CommonEPI
chr6	14074613	14076613	chr6	15245525	15247525	0.8028	CommonEPI
chr8	22572344	22574344	chr8	22959432	22961432	0.802633	CommonEPI
chr4	38158310	38160310	chr4	38664816	38666816	0.8026	CommonEPI
chr4	38158310	38160310	chr4	38664815	38666815	0.8026	CommonEPI
chr4	38161676	38163676	chr4	38664815	38666815	0.8026	CommonEPI
chr4	38161252	38163252	chr4	38664815	38666815	0.8026	CommonEPI
chr6	26024979	26026979	chr6	26198746	26200746	0.802467	CommonEPI
chr6	26331183	26333183	chr6	26382322	26384322	0.802467	CommonEPI
chr6	26331183	26333183	chr6	26382327	26384327	0.802467	CommonEPI
chr6	26331183	26333183	chr6	26382328	26384328	0.802467	CommonEPI
chr6	6468524	6470524	chr6	7107262	7109262	0.802433	CommonEPI
chr6	6468524	6470524	chr6	7107262	7109262	0.802433	CommonEPI
chr18	2965862	2967862	chr18	3246526	3248526	0.802367	CommonEPI
chr18	2965862	2967862	chr18	3246809	3248809	0.802367	CommonEPI
chr18	2965862	2967862	chr18	3246857	3248857	0.802367	CommonEPI
chr6	5265922	5267922	chr6	7107262	7109262	0.8022	CommonEPI
chr6	5265922	5267922	chr6	7107262	7109262	0.8022	CommonEPI
chr4	6890345	6892345	chr4	7068274	7070274	0.802067	CommonEPI
chr6	6482744	6484744	chr6	7107262	7109262	0.801933	CommonEPI
chr6	6482744	6484744	chr6	7107262	7109262	0.801933	CommonEPI
chr6	6457748	6459748	chr6	7107262	7109262	0.801533	CommonEPI
chr6	27204415	27206415	chr6	27805117	27807117	0.801367	CommonEPI
chr4	38143048	38145048	chr4	38664816	38666816	0.8006	CommonEPI
chr4	38146573	38148573	chr4	38664815	38666815	0.8006	CommonEPI
chr14	21059030	21061030	chr14	23057175	23059175	0.800467	CommonEPI
chr14	21059030	21061030	chr14	23057128	23059128	0.800467	CommonEPI
chr6	5178390	5180390	chr6	7107262	7109262	0.799933	CommonEPI
chr6	5178390	5180390	chr6	7107262	7109262	0.799933	CommonEPI
chr6	26321880	26323880	chr6	26537664	26539664	0.799867	CommonEPI
chr4	38204767	38206767	chr4	38664816	38666816	0.7996	CommonEPI
chr4	38204767	38206767	chr4	38664815	38666815	0.7996	CommonEPI
chr6	6459142	6461142	chr6	7107262	7109262	0.799533	CommonEPI
chr6	6459142	6461142	chr6	7107262	7109262	0.799533	CommonEPI
chr4	37893267	37895267	chr4	38664815	38666815	0.7993	CommonEPI
chr4	37886333	37888333	chr4	38664816	38666816	0.7993	CommonEPI
chr4	37890718	37892718	chr4	38664816	38666816	0.7993	CommonEPI
chr4	37886333	37888333	chr4	38664815	38666815	0.7993	CommonEPI
chr4	37890718	37892718	chr4	38664815	38666815	0.7993	CommonEPI
chr4	37893267	37895267	chr4	38664816	38666816	0.7993	CommonEPI
chr6	6502626	6504626	chr6	7107262	7109262	0.7991	CommonEPI
chr4	38191661	38193661	chr4	38664815	38666815	0.7991	CommonEPI
chr6	6502626	6504626	chr6	7107262	7109262	0.7991	CommonEPI
chr6	6850543	6852543	chr6	7107262	7109262	0.799033	CommonEPI
chr6	5245591	5247591	chr6	7107262	7109262	0.799033	CommonEPI
chr18	2980486	2982486	chr18	3246084	3248084	0.799	CommonEPI
chr18	2980486	2982486	chr18	3246477	3248477	0.799	CommonEPI
chr6	26025550	26027550	chr6	26198746	26200746	0.798467	CommonEPI
chr6	5203877	5205877	chr6	7107262	7109262	0.797933	CommonEPI
chr6	5205265	5207265	chr6	7107262	7109262	0.797933	CommonEPI
chr6	5203877	5205877	chr6	7107262	7109262	0.797933	CommonEPI
chr6	5189983	5191983	chr6	7107262	7109262	0.797933	CommonEPI
chr6	5189983	5191983	chr6	7107262	7109262	0.797933	CommonEPI
chr6	26033475	26035475	chr6	26215872	26217872	0.797867	CommonEPI
chr3	124865089	124867089	chr3	124929243	124931243	0.797833	CommonEPI
chr6	6749273	6751273	chr6	7106828	7108828	0.797733	CommonEPI
chr6	6749273	6751273	chr6	7107039	7109039	0.797733	CommonEPI
chr5	132627349	132629349	chr5	133472793	133474793	0.797567	CommonEPI
chr6	5156936	5158936	chr6	7107262	7109262	0.797433	CommonEPI
chr6	27636679	27638679	chr6	27805117	27807117	0.7974	CommonEPI
chr6	27634319	27636319	chr6	27805117	27807117	0.7974	CommonEPI
chr6	6884881	6886881	chr6	7107039	7109039	0.7974	CommonEPI
chr6	27636297	27638297	chr6	27805117	27807117	0.7974	CommonEPI
chr4	38212634	38214634	chr4	38664815	38666815	0.797267	CommonEPI
chr4	38212634	38214634	chr4	38664816	38666816	0.797267	CommonEPI
chr6	26033475	26035475	chr6	26198471	26200471	0.797233	CommonEPI
chr6	26033475	26035475	chr6	26198521	26200521	0.797233	CommonEPI
chr6	27070408	27072408	chr6	27805117	27807117	0.797133	CommonEPI
chr4	38083647	38085647	chr4	38664816	38666816	0.7971	CommonEPI
chr4	38083647	38085647	chr4	38664815	38666815	0.7971	CommonEPI
chr6	26028191	26030191	chr6	26198746	26200746	0.796867	CommonEPI
chr6	6659122	6661122	chr6	7107039	7109039	0.796833	CommonEPI
chr6	6659122	6661122	chr6	7106828	7108828	0.796833	CommonEPI
chr6	14597876	14599876	chr6	15245525	15247525	0.7968	CommonEPI
chr6	27639331	27641331	chr6	27805117	27807117	0.796733	CommonEPI
chr6	6881101	6883101	chr6	7107039	7109039	0.7965	CommonEPI
chr6	6881101	6883101	chr6	7106828	7108828	0.7965	CommonEPI
chr1	149028479	149030479	chr1	150080287	150082287	0.795633	CommonEPI
chr4	37989519	37991519	chr4	38664816	38666816	0.795367	CommonEPI
chr4	38102213	38104213	chr4	38664816	38666816	0.7951	CommonEPI
chr4	38100690	38102690	chr4	38664815	38666815	0.7951	CommonEPI
chr4	38102213	38104213	chr4	38664815	38666815	0.7951	CommonEPI
chr4	38099835	38101835	chr4	38664816	38666816	0.7951	CommonEPI
chr4	38100690	38102690	chr4	38664816	38666816	0.7951	CommonEPI
chr18	2979526	2981526	chr18	3246477	3248477	0.795	CommonEPI
chr18	2979526	2981526	chr18	3246084	3248084	0.795	CommonEPI
chr6	27142989	27144989	chr6	27798305	27800305	0.960967	CommonNonEPI
chr6	27144652	27146652	chr6	27798305	27800305	0.960467	CommonNonEPI
chr6	27144929	27146929	chr6	27798305	27800305	0.960467	CommonNonEPI
chr6	27155347	27157347	chr6	27805117	27807117	0.955567	CommonNonEPI
chr6	27135525	27137525	chr6	27798305	27800305	0.952967	CommonNonEPI
chr6	15077419	15079419	chr6	15245525	15247525	0.947667	CommonNonEPI
chr6	27155347	27157347	chr6	27798305	27800305	0.946467	CommonNonEPI
chr6	15066149	15068149	chr6	15245525	15247525	0.945767	CommonNonEPI
chr6	27374479	27376479	chr6	27798305	27800305	0.943567	CommonNonEPI
chr6	17931877	17933877	chr6	17986694	17988694	0.940333	CommonNonEPI
chr6	17931877	17933877	chr6	17986712	17988712	0.940333	CommonNonEPI
chr6	17931877	17933877	chr6	17986713	17988713	0.940333	CommonNonEPI
chr18	3014360	3016360	chr18	3246526	3248526	0.9367	CommonNonEPI
chr18	3014360	3016360	chr18	3246857	3248857	0.9367	CommonNonEPI
chr18	3014360	3016360	chr18	3246809	3248809	0.9367	CommonNonEPI
chr6	13762069	13764069	chr6	15245525	15247525	0.9269	CommonNonEPI
chr6	13709042	13711042	chr6	15245525	15247525	0.926633	CommonNonEPI
chr6	27142989	27144989	chr6	27805438	27807438	0.925533	CommonNonEPI
chr6	27142989	27144989	chr6	27805377	27807377	0.925533	CommonNonEPI
chr6	14945110	14947110	chr6	15245525	15247525	0.925033	CommonNonEPI
chr6	27144652	27146652	chr6	27805438	27807438	0.925033	CommonNonEPI
chr6	27144652	27146652	chr6	27805377	27807377	0.925033	CommonNonEPI
chr18	3015775	3017775	chr18	3246809	3248809	0.923233	CommonNonEPI
chr6	27145892	27147892	chr6	27805377	27807377	0.923033	CommonNonEPI
chr6	27135525	27137525	chr6	27805377	27807377	0.919533	CommonNonEPI
chr6	14888693	14890693	chr6	15245525	15247525	0.9141	CommonNonEPI
chr6	17909620	17911620	chr6	17986713	17988713	0.911867	CommonNonEPI
chr6	17909620	17911620	chr6	17986694	17988694	0.911867	CommonNonEPI
chr6	14865170	14867170	chr6	15245525	15247525	0.911367	CommonNonEPI
chr6	14921531	14923531	chr6	15245525	15247525	0.911067	CommonNonEPI
chr6	2931577	2933577	chr6	2987199	2989199	0.910833	CommonNonEPI
chr6	27142989	27144989	chr6	27790882	27792882	0.9091	CommonNonEPI
chr6	14920588	14922588	chr6	15245525	15247525	0.909067	CommonNonEPI
chr6	14918679	14920679	chr6	15245525	15247525	0.909067	CommonNonEPI
chr6	27145892	27147892	chr6	27790882	27792882	0.9066	CommonNonEPI
chr6	26321880	26323880	chr6	26401476	26403476	0.901333	CommonNonEPI
chr6	26321880	26323880	chr6	26401463	26403463	0.901333	CommonNonEPI
chr6	14727991	14729991	chr6	15245525	15247525	0.899933	CommonNonEPI
chr6	26474084	26476084	chr6	26537631	26539631	0.883867	CommonNonEPI
chr6	6722769	6724769	chr6	7107262	7109262	0.881667	CommonNonEPI
chr6	15205652	15207652	chr6	15245525	15247525	0.8775	CommonNonEPI
chr19	924144	926144	chr19	1094353	1096353	0.877067	CommonNonEPI
chr19	954107	956107	chr19	1094353	1096353	0.8768	CommonNonEPI
chr6	15198586	15200586	chr6	15245525	15247525	0.8765	CommonNonEPI
chr6	26536842	26538842	chr6	26596178	26598178	0.876333	CommonNonEPI
chr5	10302954	10304954	chr5	10352713	10354713	0.870533	CommonNonEPI
chr6	14101825	14103825	chr6	15245525	15247525	0.868	CommonNonEPI
chr6	14965738	14967738	chr6	15245525	15247525	0.867667	CommonNonEPI
chr6	14658574	14660574	chr6	15245525	15247525	0.867667	CommonNonEPI
chr18	3014360	3016360	chr18	3246084	3248084	0.8676	CommonNonEPI
chr4	6784304	6786304	chr4	7068274	7070274	0.8676	CommonNonEPI
chr4	6808182	6810182	chr4	7068274	7070274	0.867467	CommonNonEPI
chr6	14765729	14767729	chr6	15245525	15247525	0.866867	CommonNonEPI
chr6	6883749	6885749	chr6	7107262	7109262	0.866667	CommonNonEPI
chr6	6883749	6885749	chr6	7107262	7109262	0.866667	CommonNonEPI
chr6	14094837	14096837	chr6	15245525	15247525	0.8664	CommonNonEPI
chr19	907707	909707	chr19	1094353	1096353	0.862633	CommonNonEPI
chr6	3340900	3342900	chr6	3456256	3458256	0.858533	CommonNonEPI
chr6	26331183	26333183	chr6	27790882	27792882	0.858533	CommonNonEPI
chr18	2977347	2979347	chr18	3246809	3248809	0.856933	CommonNonEPI
chr6	26232759	26234759	chr6	26401463	26403463	0.855267	CommonNonEPI
chr6	26232759	26234759	chr6	26401476	26403476	0.855267	CommonNonEPI
chr6	26232759	26234759	chr6	26401521	26403521	0.855267	CommonNonEPI
chr18	3015775	3017775	chr18	3246477	3248477	0.854133	CommonNonEPI
chr6	15147893	15149893	chr6	15245525	15247525	0.852867	CommonNonEPI
chr6	26331183	26333183	chr6	27798305	27800305	0.848733	CommonNonEPI
chr6	27202229	27204229	chr6	27790882	27792882	0.840767	CommonNonEPI
chr6	5993511	5995511	chr6	7107262	7109262	0.8395	CommonNonEPI
chr6	6163590	6165590	chr6	7107262	7109262	0.8395	CommonNonEPI
chr6	6004875	6006875	chr6	7107262	7109262	0.8395	CommonNonEPI
chr6	6004875	6006875	chr6	7107262	7109262	0.8395	CommonNonEPI
chr6	5996299	5998299	chr6	7107262	7109262	0.8395	CommonNonEPI
chr6	3370213	3372213	chr6	3456256	3458256	0.838867	CommonNonEPI
chr6	5979020	5981020	chr6	7107262	7109262	0.8375	CommonNonEPI
chr6	5965172	5967172	chr6	7107262	7109262	0.8375	CommonNonEPI
chr6	5965172	5967172	chr6	7107262	7109262	0.8375	CommonNonEPI
chr6	14610998	14612998	chr6	15245525	15247525	0.8372	CommonNonEPI
chr6	27744150	27746150	chr6	27805117	27807117	0.837	CommonNonEPI
chr6	27512425	27514425	chr6	27798305	27800305	0.836967	CommonNonEPI
chr6	6390200	6392200	chr6	7107262	7109262	0.836933	CommonNonEPI
chr6	6390200	6392200	chr6	7107262	7109262	0.836933	CommonNonEPI
chr6	5512889	5514889	chr6	7107262	7109262	0.836833	CommonNonEPI
chr6	5723317	5725317	chr6	7107262	7109262	0.8365	CommonNonEPI
chr9	33435512	33437512	chr9	33472900	33474900	0.8364	CommonNonEPI
chr9	33435512	33437512	chr9	33472928	33474928	0.8364	CommonNonEPI
chr9	33435512	33437512	chr9	33472900	33474900	0.8364	CommonNonEPI
chr6	16150666	16152666	chr6	17986713	17988713	0.834867	CommonNonEPI
chr6	3355424	3357424	chr6	3456256	3458256	0.834633	CommonNonEPI
chr6	6701294	6703294	chr6	7107039	7109039	0.834533	CommonNonEPI
chr6	6706666	6708666	chr6	7106828	7108828	0.832533	CommonNonEPI
chr6	6706666	6708666	chr6	7107039	7109039	0.832533	CommonNonEPI
chr6	6781506	6783506	chr6	7107262	7109262	0.832	CommonNonEPI
chr4	38161676	38163676	chr4	38665249	38667249	0.8176	CommonNonEPI
chr4	38161676	38163676	chr4	38665504	38667504	0.8176	CommonNonEPI
chr4	38161252	38163252	chr4	38665430	38667430	0.8176	CommonNonEPI
chr6	6330792	6332792	chr6	7107039	7109039	0.816667	CommonNonEPI
chr4	38143048	38145048	chr4	38665430	38667430	0.8156	CommonNonEPI
chr4	37893267	37895267	chr4	38665430	38667430	0.8143	CommonNonEPI
chr4	38191661	38193661	chr4	38665504	38667504	0.8141	CommonNonEPI
chr6	6004875	6006875	chr6	7106828	7108828	0.812833	CommonNonEPI
chr6	5995591	5997591	chr6	7106828	7108828	0.812833	CommonNonEPI
chr6	6150649	6152649	chr6	7107039	7109039	0.812833	CommonNonEPI
chr21	46388952	46390952	chr21	47351477	47353477	0.8105	CommonNonEPI
chr4	37989519	37991519	chr4	38665430	38667430	0.810367	CommonNonEPI
chr4	37989519	37991519	chr4	38665249	38667249	0.810367	CommonNonEPI
chr4	37989519	37991519	chr4	38665504	38667504	0.810367	CommonNonEPI
chr4	37989519	37991519	chr4	38665476	38667476	0.810367	CommonNonEPI
chr18	2967764	2969764	chr18	3246526	3248526	0.810333	CommonNonEPI
chr18	2967764	2969764	chr18	3246809	3248809	0.810333	CommonNonEPI
chr6	26265865	26267865	chr6	27790882	27792882	0.810333	CommonNonEPI
chr18	2967764	2969764	chr18	3246857	3248857	0.810333	CommonNonEPI
chr8	22635540	22637540	chr8	22959101	22961101	0.810133	CommonNonEPI
chr4	38100690	38102690	chr4	38665476	38667476	0.8101	CommonNonEPI
chr6	6882021	6884021	chr6	7107039	7109039	0.808633	CommonNonEPI
chr6	5512889	5514889	chr6	7107039	7109039	0.808167	CommonNonEPI
chr4	38079788	38081788	chr4	38665504	38667504	0.8073	CommonNonEPI
chr4	38079305	38081305	chr4	38665476	38667476	0.8073	CommonNonEPI
chr6	6856301	6858301	chr6	7107262	7109262	0.807033	CommonNonEPI
chr21	46741925	46743925	chr21	47351477	47353477	0.807	CommonNonEPI
chr4	37074107	37076107	chr4	38665249	38667249	0.806133	CommonNonEPI
chr4	36672015	36674015	chr4	38665476	38667476	0.806133	CommonNonEPI
chr4	37758588	37760588	chr4	38665476	38667476	0.806133	CommonNonEPI
chr6	27202229	27204229	chr6	27805117	27807117	0.805367	CommonNonEPI
chr8	22572344	22574344	chr8	22959101	22961101	0.802633	CommonNonEPI
chr6	26331183	26333183	chr6	26382352	26384352	0.802467	CommonNonEPI
chr6	26331183	26333183	chr6	26382352	26384352	0.802467	CommonNonEPI
chr6	27739648	27741648	chr6	27805117	27807117	0.801133	CommonNonEPI
chr19	18589727	18591727	chr19	18683073	18685073	0.800667	CommonNonEPI
chr19	18589727	18591727	chr19	18683093	18685093	0.800667	CommonNonEPI
chr4	38143048	38145048	chr4	38664815	38666815	0.8006	CommonNonEPI
chr19	6667775	6669775	chr19	6736271	6738271	0.799633	CommonNonEPI
chr4	38082910	38084910	chr4	38664815	38666815	0.7971	CommonNonEPI
chr4	38082910	38084910	chr4	38664816	38666816	0.7971	CommonNonEPI
chr6	6880195	6882195	chr6	7107039	7109039	0.7965	CommonNonEPI
chr6	6880195	6882195	chr6	7106828	7108828	0.7965	CommonNonEPI
chr6	3316590	3318590	chr6	3456256	3458256	0.796333	CommonNonEPI
chr6	27070408	27072408	chr6	27798305	27800305	0.796067	CommonNonEPI
chr5	10302954	10304954	chr5	10440986	10442986	0.795567	CommonNonEPI
chr5	10302954	10304954	chr5	10440634	10442634	0.795567	CommonNonEPI
chr5	10302954	10304954	chr5	10440986	10442986	0.795567	CommonNonEPI
chr4	38099835	38101835	chr4	38664815	38666815	0.7951	CommonNonEPI
chr6	27584943	27586943	chr6	27798305	27800305	0.7947	CommonNonEPI
chr1	149137083	149139083	chr1	150080287	150082287	0.794567	CommonNonEPI
chr6	5287039	5289039	chr6	7107039	7109039	0.794567	CommonNonEPI
chr6	5287039	5289039	chr6	7106828	7108828	0.794567	CommonNonEPI
